# Supplementary material for: The Variant T Allele of SLC2A1 rs841847 Confers Moderate Protection Against Late-Onset Alzheimer’s Disease
Source: Biomolecules. 2026 May 29;16(6):808. doi: 10.3390/biom16060808 (PMC13297088; doi:10.3390/biom16060808)
Supplement: Supplementary file 1 [file biomolecules-16-00808-s001.zip]

Archive with 1 entries (1 files):
- biomolecules-4295751-supplementary.pdf
